# Supplementary material for: Huntington’s Disease: Complex Pathogenesis and Therapeutic Strategies
Source: Int J Mol Sci. 2024 Mar 29;25(7):3845. doi: 10.3390/ijms25073845 (PMC11011923; doi:10.3390/ijms25073845)
Supplement: Supplementary file 1 [file ijms-25-03845-s001.zip]

Archive with 1 entries (1 files):
- ijms-2900942-supplementary.pdf
